# Supplementary material for: GPD1 and ADH3 Natural Variants Underlie Glycerol Yield Differences in Wine Fermentation
Source: Front Microbiol. 2018 Jul 3;9:1460. doi: 10.3389/fmicb.2018.01460 (PMC6037841; doi:10.3389/fmicb.2018.01460)
Supplement: TABLE S1 — Primers used in this study. [file Table_1.XLSX]

## Sheet: Hoja1
Table S1. Primers used in this study
Primers for GPD1 and ADH3 deletion
Code
ADH3_URA3Dl_Fw	CAGTGCGGAAATTATATACCACACAAGCCGTCGAAGCCCATAGGGTCCTTTAACAATAAAGACTCTCCTAGCTTTTCAATTCAATTCATCAT
ADH3_URA3Dl_Rv	CTTACCTGCTTTGAGAGAGGCTGATTATTAAGAACACAGGACCCTTAAATCGGCGGCTTGTGAAATTTCTCCGAGCTTTTTCTTTCCAATT
GPD1_URA3Dl_Fw	GGAAAATATATACTCTTTCCCAGGCAAGGTGACAGCGGTCCCCGTCAGCTTTTCAATTCAATTCATCAT
GPD1_URA3Dl_Rv	TTGGGCAAGCTCTTTGGAACTTGTCCATTTCTTAAAGACATAATTGAGCTTTTTCTTTCCAATT
Primers for GPD1 and ADH3 promoter deletion using URA3
Code	Sequence
oL3724	AAAAGGAAAATATATACTCTTTCCCAGGCAAGGTGACAGCGGTCCCCGTCCGGCATCAGAGCAGATTGTACTG
oL3725	GCATTCAAGTGGCCGGAAGTTAAGTTTAATCTATCAGCAGCAGCAGACATGGTATTTCACACCGCATAGGG
oL3726	TAGGGTCCTTTAACAATAAAGACTCTCCTAAAAAAATTTTTCTTGTGACACGGCATCAGAGCAGATTGTACTG
oL3727	AATAGGCTTGGTTGGACACGCCTGGTGAACAATGTTGACGTTCTCAACATGGTATTTCACACCGCATAGGG
Primers used in the assembly of genetics constructs which included GPD1 and ADH3 promoters from different parental strains
Code	Sequence
oL3346	TCAAACCCCAGGAGAGGCCTTTGTGGAGGACGGGTTAATTAAGGCGCGCC
oL3347	AAACAGATCTGGCGCGCCTTAATTAACCCGTCCTCCACAAAGGCCTCTCC
oL3348	GGTAACGCCAGGGTTTTCCCAGTCACGACGCTTTATATTATCAATATTTG
oL3353	CGCTTGCTACATTTATATCCTGCACTGACGCGGGTTAATTAAGGCGCGCC
oL3354	AAACAGATCTGGCGCGCCTTAATTAACCCGCGTCAGTGCAGGATATAAAT
oL3355	GGTAACGCCAGGGTTTTCCCAGTCACGACGGATGGTGTTAACTTATGACT
Primers for GPD1 and ADH3 promoter swapping
Code	Sequence
oL3349	AAAAGGAAAATATATACTCTTTCCCAGGCAAGGTGACAGCGGTCCCCGTCATCGATGAATTCGAGCTCGT
oL3350	GCATTCAAGTGGCCGGAAGTTAAGTTTAATCTATCAGCAGCAGCAGACATTTTATATTATCAATATTTGT
oL3351	AGCTGCCCGGCTTAACTAAG
oL3352	TTGAAAGGCTTTTCGGCAGC
oL3356	TAGGGTCCTTTAACAATAAAGACTCTCCTAAAAAAATTTTTCTTGTGACAATCGATGAATTCGAGCTCGT
oL3357	AATAGGCTTGGTTGGACACGCCTGGTGAACAATGTTGACGTTCTCAACATATGGTGTTAACTTATGACTA
oL3358	CTATTGTCGGTCCCGCAGAA
oL3359	TCATTTGGCTTAGGCTCGGG
Primers for GPD1 and ADH3 transcriptional fusions with luciferase
Code	Sequence
oL3661	TCTGTTCACAGTTAAAACTAGGAATAGTATAGTCATAAGTTAACACCATCATGGCCGATGCTAAGAACAT
oL3662	ATCATTATAAACAAAGACTTTCATAAAAAGTTTGGGTGCGTAACACGCTAGGTATTTCACACCGCATAGG
oL3663	TCTATGTGTCGACGGAAGCC
oL3664	TATATTGTACACCCCCCCCCTCCACAAACACAAATATTGATAATATAAAGATGGCCGATGCTAAGAACAT
oL3665	CCTCGAAAAAAGTGGGGGAAAGTATGATATGTTATCTTTCTCCAATAAATGGTATTTCACACCGCATAGG
oL3666	ATGCGGAAGAGGTGTACAGC
Primers for GPD1 and ADH3 translational fusions with mCherry
Code	Sequence
oL3714	TGATGGAAAAGGGCAAGATTTTGGGTAGATACGTCGTCGATACTAGTAAAATGGTGAGCAAGGGCGAGGA
oL3715	ATCATTATAAACAAAGACTTTCATAAAAAGTTTGGGTGCGTAACACGCTAATCGATGAATTCGAGCTCGT
oL3716	CAATGAAGAACCTGCCGGACATGATTGAAGAATTAGATCTACATGAAGATATGGTGAGCAAGGGCGAGGA
oL3717	CCTCGAAAAAAGTGGGGGAAAGTATGATATGTTATCTTTCTCCAATAAATATCGATGAATTCGAGCTCGT
oL3718	AGAGCTGATACGAGAGAAGCC
oL3719	GTTGAATGGCCAATCCGCTC
