# Supplementary material for: GPD1 and ADH3 Natural Variants Underlie Glycerol Yield Differences in Wine Fermentation
Source: Front Microbiol. 2018 Jul 3;9:1460. doi: 10.3389/fmicb.2018.01460 (PMC6037841; doi:10.3389/fmicb.2018.01460)
Supplement: TABLE S2 — Physico-chemical characteristics of must after fermentations. [file Table_2.XLSX]

## Sheet: Table S2
Table S2. Physico-chemical characteristics of must after partial fermentations
Strain	Replicate	Glucose [g/L]	Fructose [g/L]	Glycerol [g/L]	Ethanol [% v/v]	Ethanol [g/L]	Sugar consumption [g/g]	Glycerol yield [g/g]	Ethanol yield [g/g]
WE	R1	28.6292	78.6363	10.7405	9.43206	74.4189	162.036	0.0662846	0.459275
	R2	17.8535	65.0113	12.3295	10.8359	85.4951	186.436	0.0661325	0.458575
	R3	25.2224	75.7713	11.3962	9.96513	78.6249	168.308	0.0677107	0.46715
WA	R1	20.4857	65.7346	13.3109	8.85755	69.886	183.081	0.0727051	0.381722
	R2	36.0401	80.9766	11.4091	7.70108	60.7616	152.285	0.0749192	0.399
	R3	30.031	74.1224	11.419	9.25449	73.0179	165.148	0.0691442	0.442136
SA	R1	12.2439	68.6987	11.2848	11.2556	88.8067	188.359	0.0599111	0.471477
	R2	7.98153	59.6045	11.3313	12.0735	95.2601	201.715	0.0561745	0.47225
	R3	11.266	63.1551	11.2924	11.9365	94.1792	194.88	0.0579452	0.483267
NA	R1	29.5976	73.5803	11.0725	8.5941	67.8074	166.123	0.066652	0.408175
	R2	37.632	78.9301	9.05719	6.45333	50.9168	152.739	0.0592984	0.333358
	R3	48.9485	89.3944	8.71394	7.69876	60.7432	130.958	0.0665397	0.463836
SWM		133.962	135.339
