# Supplementary material for: GPD1 and ADH3 Natural Variants Underlie Glycerol Yield Differences in Wine Fermentation
Source: Front Microbiol. 2018 Jul 3;9:1460. doi: 10.3389/fmicb.2018.01460 (PMC6037841; doi:10.3389/fmicb.2018.01460)
Supplement: TABLE S3 — Genes involved in ethanol and glycerol production in yeast and evaluated for ASE. [file Table_3.XLSX]

## Sheet: Hoja1
Table S3. Genes involved in ethanol and glycerol production in yeast and evaluated for ASE.
Gene	Start	End	NA	SA	Log ratio	p-value	q-value	WA	SA	Log ratio	p-value	q-value	NA	WE	Log ratio	p-value	q-value	NA	WA	Log ratio	p-value	q-value	WA	WE	Log ratio	p-value	q-value	WE	SA	Log ratio	p-value	q-value
YAL061W	33448	34701	3292	1308	1.3316	0.00279563	0.00821508	610	1706	-1.48374	0.00483428	0.0108153	1530	2840	-0.892359	0.00192171	0.00557418	964	506	0.929896	0.036343	0.097291	1667	1859	-0.157273	0.522397	0.629858	3146	2555	0.300195	0.907562	0.934281
YAL062W	31567	32940	217	70	1.63227	0.000210919	0.000906436	68	174	-1.35548	0.0163114	0.0314276	75	69	0.120294	0.389175	0.501655	72	43	0.74366	0.307771	0.469192	105	70	0.584963	0.00107149	0.00446195	215	295	-0.456378	0.123577	0.17703
YBR126C	488905	490392	2271	3408	-0.585598	0.0151309	0.0342147	2808	2896	-0.0445187	0.129015	0.186986	4295	2371	0.857162	3.41857e-11	6.26241e-10	3429	3201	0.0992652	0.440824	0.602322	4133	3473	0.251007	3.58789e-05	0.000244776	5082	5766	-0.182174	0.119075	0.171434
YBR145W	533762	534817	171	323	-0.917538	0.0270318	0.0563878	1254	1215	0.045581	0.116203	0.170746	367	120	1.61275	1.05306e-06	7.60402e-06	1333	1008	0.403181	0.520586	0.67504	769	1191	-0.631118	0.118232	0.205905	611	775	-0.343024	0.03317	0.0552318
YBR196C	612236	613900	3373	2895	0.220469	0.787903	0.848922	4638	1840	1.3338	1.15365e-09	1.57635e-08	5903	2836	1.05759	4.07552e-18	2.16003e-16	813	1621	-0.995557	2.11406e-11	1.30699e-09	5651	2501	1.176	2.85467e-24	5.98493e-22	3194	13778	-2.10893	4.48508e-14	5.76807e-13
YDL022W	411825	413000	648	961	-0.568543	0.0647231	0.117885	490	1311	-1.41981	0.00444455	0.0100701	291	453	-0.638492	0.297199	0.405704	778	557	0.482093	0.574312	0.722531	251	500	-0.994241	0.0586256	0.117575	1373	223	2.62222	5.33487e-14	6.82813e-13
YDR074W	593893	596583	2311	3203	-0.470907	0.0471761	0.0905428	1509	4201	-1.47714	0.000969654	0.0026471	2860	4077	-0.511493	0.0968469	0.161038	1811	1225	0.564005	0.0904071	0.193361	1957	3849	-0.97584	0.000372504	0.00185945	8974	2988	1.58657	9.55667e-07	3.63633e-06
YDR216W	895035	899006	745	1846	-1.30909	8.48298e-07	7.82372e-06	583	982	-0.752227	0.555577	0.637499	457	817	-0.838142	0.181261	0.27229	381	687	-0.850519	0.00015844	0.00135454	288	311	-0.110846	0.333828	0.452211	1652	322	2.35908	4.93345e-05	0.000137899
YER062C	279930	280682	426	118	1.85207	1.04908e-07	1.23605e-06	214	43	2.3152	1.82885e-14	5.53546e-13	178	248	-0.478463	0.363481	0.474359	169	81	1.06103	0.0075112	0.0292166	161	226	-0.489262	0.600653	0.700355	406	419	-0.0454705	0.246469	0.322084
YER178W	546817	548079	995	615	0.69411	0.0561856	0.104816	643	926	-0.526193	0.863355	0.89481	798	559	0.51354	4.35975e-05	0.000210561	869	857	0.020061	0.36062	0.524367	1009	991	0.0259692	0.00587339	0.0184317	1100	1280	-0.21864	0.058542	0.0915521
YFR053C	253592	255049	81232	408	7.63734	3.44171e-08	4.65671e-07	4301	4557	-0.0834122	0.183386	0.252969	8376	17895	-1.09522	2.58043e-07	2.16383e-06	7061	6844	0.0450328	0.311006	0.472488	11811	17514	-0.568377	0.287499	0.406631	29908	13652	1.13142	0.00167306	0.00361214
YGR193C	884509	885741	330	191	0.788893	0.0219896	0.0472477	274	141	0.958481	4.81197e-07	3.29187e-06	286	233	0.295685	0.00619724	0.0154475	153	136	0.169925	0.824936	0.898081	350	289	0.276285	0.000200993	0.00109561	412	1039	-1.33448	2.1452e-09	1.27379e-08
YIL107C	163278	165761	209	83	1.33232	0.00418803	0.011553	220	97	1.18145	1.10159e-08	1.13787e-07	55	111	-1.01306	0.0200411	0.0425697	90	42	1.09954	0.0589182	0.140734	88	161	-0.871485	0.0423906	0.0910169	559	104	2.42626	1.30546e-13	1.57657e-12
YKL060C	326408	327487	30740	19583	0.650515	0.113315	0.185531	68196	27907	1.28906	1.57939e-08	1.58425e-07	23856	30951	-0.375634	0.440506	0.552049	36709	19624	0.903515	0.00108646	0.00651751	38118	77845	-1.03013	9.76447e-05	0.000586837	801826	16924	5.56615	2.41061e-43	1.40182e-41
YLR044C	232390	234081	1517	1819	-0.261924	0.15309	0.236428	3838	232850	-5.9229	7.39677e-08	6.2109e-07	2578	2957	-0.197882	0.804895	0.866822	12461	6429	0.954754	0.00936578	0.0347089	6421	14588	-1.18391	0.00316674	0.0110159	13735	5011	1.45469	2.15617e-05	6.40863e-05
YML004C	261705	262685	559	677	-0.276308	0.178428	0.267996	550	880	-0.678072	0.516424	0.60159	943	526	0.842195	6.66576e-09	7.85926e-08	290	148	0.970456	0.00228196	0.0116992	750	896	-0.256608	0.362527	0.48128	950	1034	-0.122237	0.188466	0.255718
YML100W	70624	73920	3117	2710	0.201865	0.866764	0.90996	3284	878	1.90316	9.82223e-08	7.94015e-07	2154	2625	-0.285299	0.914471	0.945652	1667	1534	0.119956	0.49312	0.649786	1703	2620	-0.621488	0.235421	0.349001	7446	6014	0.308141	0.840771	0.885806
YMR083W	434788	435915	1792	990	0.85607	0.0170506	0.0378774	2502	1591	0.653148	6.04535e-05	0.000230903	262	622	-1.24735	7.67112e-07	5.78407e-06	1468	1236	0.248173	0.927509	0.958518	599	1053	-0.813878	0.00508368	0.0163777	2702	609	2.14951	1.38563e-12	1.44224e-11
YMR205C	671887	674766	1272	1461	-0.199858	0.259781	0.363575	797	963	-0.272956	0.485338	0.571128	595	2041	-1.77831	4.17082e-16	1.75142e-14	1259	1330	-0.079148	0.0863272	0.187381	719	1511	-1.07144	0.000141823	0.000813763	2762	1447	0.932648	0.0210492	0.0369951
YMR261C	790205	793369	473	385	0.296982	0.612242	0.702865	471	389	0.275957	0.0104779	0.021484	668	1471	-1.13888	9.33624e-07	6.83197e-06	235	321	-0.449913	0.0018293	0.00999269	781	1034	-0.404842	0.878566	0.916742	7245	403	4.16813	3.08313e-09	1.78129e-08
YMR318C	911061	912143	142	425	-1.58157	9.46806e-07	8.57173e-06	685	635	0.109347	0.0550715	0.0907732	691	412	0.746041	1.8603e-06	1.25375e-05	1193	571	1.06303	7.02193e-06	9.65975e-05	69	129	-0.902703	0.0738731	0.14154	559	848	-0.601216	0.00120174	0.00266446
YNL199C	264926	266530	119	123	-0.0476967	0.561871	0.660276	102	205	-1.00705	0.0769113	0.12104	148	39	1.92405	8.0132e-10	1.16032e-08	32	18	0.830075	0.295068	0.457264	132	77	0.777608	0.000121574	0.000712578	108	432	-2	5.08551e-19	1.09267e-17
YNL216W	241689	244172	54	124	-1.19931	0.000260565	0.00109007	41	102	-1.31487	0.023587	0.0434976	119	153	-0.36257	0.814021	0.872862	101	158	-0.645569	0.000884145	0.00551149	79	66	0.259387	0.067274	0.131249	116	259	-1.15883	1.53371e-05	4.68075e-05
YNL241C	196426	197943	1007	572	0.815977	0.0140558	0.0322425	544	529	0.0403389	0.0903617	0.138238	610	732	-0.263034	0.986009	0.99164	623	542	0.200939	0.806146	0.884404	501	845	-0.754141	0.0533203	0.10939	2094	1753	0.256435	0.948796	0.964114
YOL056W	223268	224179	310	29	3.41814	0.000110748	0.000526897	282	84	1.74723	5.1806e-13	1.3418e-11	57	107	-0.908577	0.0354365	0.0690146	81	90	-0.152003	0.202434	0.350415	86	82	0.0687128	0.116749	0.203583	252	361	-0.518575	0.00100285	0.00226476
YOL059W	217126	218448	1197	787	0.604988	0.0915075	0.156019	1202	778	0.627595	0.000563188	0.00165835	226	486	-1.10463	0.000155967	0.000640847	534	719	-0.429152	0.00080805	0.00510987	114	267	-1.22781	0.000195279	0.00106874	620	1026	-0.726691	0.000310522	0.000760664
YOL136C	67561	68754	333	20	4.05745	0.00282816	0.00830076	57	130	-1.18948	0.0445449	0.0757846	85	83	0.0343515	0.35733	0.468234	78	86	-0.140863	0.284874	0.446071	131	129	0.0221957	0.0800193	0.150461	117	102	0.197939	0.855007	0.897271
YOR120W	551114	552052	5702	100	5.8334	2.46758e-06	1.96648e-05	279	800	-1.51973	0.0102241	0.0210632	739	757	-0.0347189	0.242727	0.343276	227	80	1.50462	2.27497e-05	0.000266852	433	725	-0.743614	0.114294	0.200327	2597	1038	1.32304	0.000180787	0.000463223
YOR374W	1039840	1041399	5688	2692	1.07924	0.0181838	0.0399266	1010	1306	-0.3708	0.778846	0.829691	1405	3948	-1.49055	4.56901e-08	4.56817e-07	619	995	-0.684757	0.000645115	0.00422177	938	2036	-1.11808	0.00281527	0.0100526	6278	2262	1.47271	0.00194594	0.00414441
YPL061W	432588	434090	885	2242	-1.34104	0.000572245	0.00212542	108	31183	-8.17358	9.307e-61	6.92175e-58	1290	1284	0.00672586	0.199207	0.294333	1059	1265	-0.256435	0.222538	0.373383	1399	1050	0.414007	2.12669e-05	0.000158153	564	34054	-5.91599	2.35408e-09	1.38857e-08
YPL075W	412254	415362	218	83	1.39314	9.38744e-05	0.00046032	106	217	-1.03363	0.0757528	0.119361	25	134	-2.42223	2.38602e-09	3.05757e-08	147	82	0.84212	0.0928442	0.197529	60	201	-1.74416	1.44685e-07	2.05384e-06	193	144	0.422532	0.597278	0.675425
